# Supplementary material for: Climate, intrinsic water-use efficiency and tree growth over the past 150 years in humid subtropical China
Source: PLoS One. 2017 Feb 9;12(2):e0172045. doi: 10.1371/journal.pone.0172045 (PMC5300276; doi:10.1371/journal.pone.0172045)
Supplement: S1 Table — (XLSX) [file pone.0172045.s002.xlsx]

## Sheet: tree-ring stable carbon isotope
year	δ13C
1865	-22.826
1866	-22.432
1867	-22.697
1868	-22.741
1869	-22.57
1870	-22.47
1871	-23.155
1872	-22.822
1873	-22.699
1874	-22.8
1875	-22.388
1876	-22.525
1877	-22.618
1878	-23.106
1879	-23.355
1880	-23.041
1881	-22.718
1882	-22.6
1883	-22.536
1884	-22.74
1885	-22.673
1886	-22.343
1887	-22.427
1888	-22.852
1889	-22.581
1890	-22.415
1891	-22.944
1892	-22.697
1893	-22.668
1894	-22.872
1895	-22.953
1896	-23.026
1897	-23.024
1898	-23.094
1899	-22.755
1900	-22.607
1901	-22.356
1902	-22.239
1903	-22.689
1904	-22.712
1905	-22.796
1906	-22.736
1907	-22.755
1908	-22.965
1909	-22.873
1910	-22.572
1911	-22.829
1912	-22.828
1913	-22.697
1914	-22.718
1915	-22.647
1916	-22.817
1917	-22.851
1918	-22.365
1919	-22.531
1920	-22.854
1921	-22.53
1922	-22.965
1923	-22.546
1924	-22.815
1925	-22.272
1926	-22.983
1927	-22.486
1928	-22.756
1929	-22.693
1930	-22.799
1931	-22.498
1932	-23.003
1933	-22.38
1934	-22.726
1935	-22.74
1936	-22.176
1937	-22.895
1938	-23.038
1939	-22.735
1940	-23.012
1941	-22.966
1942	-22.892
1943	-22.61
1944	-22.861
1945	-23.219
1946	-22.702
1947	-22.866
1948	-22.695
1949	-22.77
1950	-24.02
1951	-22.714
1952	-22.717
1953	-22.908
1954	-22.305
1955	-22.11
1956	-22.77
1957	-22.445
1958	-22.634
1959	-22.449
1960	-22.688
1961	-23.002
1962	-22.593
1963	-22.655
1964	-23.089
1965	-22.775
1966	-22.27
1967	-22.923
1968	-22.78
1969	-22.79
1970	-23.242
1971	-22.805
1972	-23.086
1973	-23.12
1974	-23.157
1975	-23.498
1976	-23.188
1977	-23.063
1978	-23.117
1979	-23.035
1980	-23.149
1981	-24.412
1982	-23.487
1983	-22.478
1984	-23.436
1985	-23.742
1986	-23.156
1987	-23.515
1988	-23.136
1989	-23.604
1990	-23.707
1991	-23.278
1992	-22.899
1993	-22.908
1994	-22.868
1995	-22.926
1996	-23.081
1997	-23.69
1998	-23.222
1999	-23.636
2000	-23.418
2001	-23.643
2002	-23.636
2003	-22.98
2004	-23.208
2005	-23.8727
2006	-23.8218
2007	-24.0947
2008	-23.968
2009	-23.6547
2010	-24.4348
2011	-24.325
2012	-23.868
2013	-23.7662

## Sheet: Tree-ring width data
year	number	raw width chronology	standard chronology
1836	13	2.847	0.786
1837	13	3.09	0.926
1838	14	3.603	0.963
1839	14	4.809	1.233
1840	15	5.1	1.188
1841	17	5.012	1.267
1842	17	4.66	1.134
1843	18	4.127	1.054
1844	18	4.338	1.155
1845	22	4.781	1.245
1846	25	4.725	1.232
1847	27	4.465	1.228
1848	28	2.881	0.847
1849	29	3.178	0.916
1850	34	3.313	0.947
1851	36	2.935	0.836
1852	36	2.535	0.736
1853	38	3.269	0.961
1854	39	3.578	1.092
1855	41	3.963	1.213
1856	42	3.072	0.978
1857	42	3.757	1.159
1858	43	3.503	1.063
1859	45	3.224	0.992
1860	45	3.618	1.161
1861	47	3.398	1.052
1862	49	3.169	1.008
1863	50	2.829	0.908
1864	51	2.237	0.702
1865	52	2.793	0.903
1866	55	2.961	0.957
1867	55	3.167	1.062
1868	56	2.74	0.906
1869	58	2.674	0.887
1870	58	2.302	0.823
1871	58	2.521	0.961
1872	59	2.947	1.032
1873	59	2.746	0.968
1874	60	2.766	1.008
1875	60	2.315	0.848
1876	60	2.75	1.027
1877	61	2.483	0.911
1878	61	2.669	0.997
1879	61	2.564	0.936
1880	61	2.145	0.806
1881	61	2.51	0.948
1882	63	2.207	0.839
1883	63	2.22	0.865
1884	63	2.499	1.002
1885	63	2.751	1.101
1886	65	2.325	0.935
1887	66	2.32	0.922
1888	66	2.759	1.119
1889	67	2.021	0.839
1890	67	2.224	0.943
1891	68	2.327	1.024
1892	68	2.448	1.072
1893	69	2.154	0.951
1894	69	2.175	0.989
1895	69	1.692	0.764
1896	69	2.631	1.192
1897	70	1.61	0.759
1898	70	1.92	0.898
1899	70	2.607	1.271
1900	70	1.993	0.979
1901	70	2.224	1.142
1902	70	2.223	1.151
1903	70	2.299	1.19
1904	70	2.05	1.076
1905	71	1.791	0.974
1906	71	2.075	1.143
1907	72	1.691	0.914
1908	72	1.644	0.905
1909	72	1.648	0.884
1910	72	2.003	1.082
1911	72	2.121	1.204
1912	72	1.905	1.111
1913	72	1.974	1.183
1914	72	1.906	1.181
1915	72	1.69	1.065
1916	72	1.324	0.842
1917	71	1.27	0.806
1918	71	1.393	0.888
1919	71	1.574	0.993
1920	70	1.744	1.106
1921	70	1.291	0.828
1922	70	1.345	0.856
1923	70	1.254	0.859
1924	70	1.405	0.957
1925	70	1.175	0.766
1926	70	0.897	0.621
1927	70	1.385	1.016
1928	70	1.108	0.833
1929	70	1.283	0.972
1930	70	1.604	1.239
1931	70	1.393	1.032
1932	70	1.066	0.808
1933	70	1.032	0.805
1934	70	1.182	0.893
1935	70	1.313	0.994
1936	70	1.108	0.87
1937	70	0.647	0.481
1938	70	0.841	0.654
1939	70	0.898	0.722
1940	70	0.767	0.6
1941	70	0.89	0.686
1942	70	0.811	0.639
1943	70	0.872	0.722
1944	70	0.955	0.776
1945	70	0.842	0.699
1946	70	1.019	0.84
1947	70	1.057	0.888
1948	70	1.011	0.856
1949	70	1.143	0.982
1950	70	1.235	1.109
1951	70	0.82	0.729
1952	70	0.886	0.752
1953	70	0.746	0.613
1954	70	0.856	0.773
1955	70	0.829	0.754
1956	70	1.077	0.944
1957	70	1.196	1.031
1958	70	1.146	0.993
1959	70	1.144	1.001
1960	70	1.25	1.083
1961	70	1.518	1.347
1962	70	1.3	1.109
1963	70	1.344	1.183
1964	70	1.283	1.109
1965	70	1.604	1.358
1966	70	1.398	1.178
1967	70	1.433	1.242
1968	70	1.382	1.245
1969	70	1.34	1.227
1970	70	1.642	1.469
1971	70	1.552	1.357
1972	70	1.808	1.6
1973	70	1.672	1.507
1974	70	1.323	1.263
1975	70	1.29	1.165
1976	70	0.919	0.816
1977	70	1.241	1.137
1978	70	1.038	0.981
1979	70	1.045	1.022
1980	70	1.434	1.345
1981	70	1.59	1.536
1982	70	1.492	1.365
1983	70	1.216	1.179
1984	70	0.797	0.79
1985	69	0.852	0.849
1986	69	0.767	0.78
1987	69	1.011	1.003
1988	69	0.932	0.954
1989	68	0.611	0.623
1990	68	0.663	0.714
1991	66	0.728	0.763
1992	66	0.912	0.971
1993	66	0.711	0.744
1994	66	0.747	0.826
1995	66	0.803	0.856
1996	65	0.462	0.527
1997	65	0.524	0.638
1998	65	0.621	0.73
1999	65	0.488	0.607
2000	64	0.541	0.621
2001	63	0.367	0.458
2002	63	0.519	0.673
2003	63	0.415	0.56
2004	62	0.566	0.764
2005	62	0.753	1.002
2006	62	0.748	1.061
2007	62	0.817	1.126
2008	61	0.761	1.024
2009	59	0.705	0.99
2010	59	0.846	1.164
2011	58	0.736	1.015
2012	57	0.852	1.103
2013	56	1.01	1.372
